# Supplementary material for: A Fast-Fourier-Transform-Based Dynamic Likelihood Ratio Framework for Controlling False Positives in DNA Database Matching
Source: Genes (Basel). 2026 Apr 23;17(5):499. doi: 10.3390/genes17050499 (PMC13206489; doi:10.3390/genes17050499)
Supplement: Supplementary file 1 [file genes-17-00499-s001.zip › Supplementary Tables.xlsx]

## Sheet: Supplementary Table S1
Supplementary Table S1: Summary statistics of the five reference populations used in this study. Alleles: number of observed alleles; H_e: Expected Heterozygosity; N: Number of individuals; p_min: Minimum allele frequency applied.
NIST-AfAm							NIST-Asian							NIST-Cauc							NIST-Hisp							INTERPOL_WAF
Locus	Alleles	He	Rare_Alleles	N	p_min		Locus	Alleles	He	Rare_Alleles	N	p_min		Locus	Alleles	He	Rare_Alleles	N	p_min			Alleles	He	Rare_Alleles	N	p_min			Alleles	He	Rare_Alleles	N	p_min
CSF1PO	8	0.7785	0	342	0.00731		CSF1PO	8	0.7504	3	97	0.025773		CSF1PO	7	0.7194	1	361	0.006925		CSF1PO	9	0.7206	3	236	0.010593		CSF1PO	26	0.7424	15	46185	5.4e-05
D10S1248	11	0.8034	3	342	0.00731		D10S1248	7	0.7733	1	97	0.025773		D10S1248	9	0.7586	3	361	0.006925		D10S1248	9	0.7531	3	236	0.010593		D10S1248	15	0.77	4	5147	0.000486
D12S391	19	0.8584	7	342	0.00731		D12S391	15	0.8392	7	97	0.025773		D12S391	16	0.8909	3	361	0.006925		D12S391	19	0.8779	7	236	0.010593		D12S391	29	0.8826	11	4444	0.000563
D13S317	7	0.705	0	342	0.00731		D13S317	6	0.8019	0	97	0.025773		D13S317	8	0.7837	1	361	0.006925		D13S317	8	0.8327	1	236	0.010593		D13S317	21	0.7961	11	71940	3.5e-05
D16S539	8	0.7955	1	342	0.00731		D16S539	6	0.7694	1	97	0.025773		D16S539	7	0.76	0	361	0.006925		D16S539	8	0.7923	1	236	0.010593		D16S539	25	0.7903	13	68432	3.7e-05
D18S51	19	0.8789	8	342	0.00731		D18S51	13	0.8382	4	97	0.025773		D18S51	15	0.8758	2	361	0.006925		D18S51	15	0.8799	5	236	0.010593		D18S51	52	0.881	21	100563	2.5e-05
D19S433	14	0.8555	2	342	0.00731		D19S433	11	0.797	3	97	0.025773		D19S433	15	0.7694	5	361	0.006925		D19S433	13	0.7944	2	236	0.010593		D19S433	34	0.8232	13	56121	4.5e-05
D1S1656	15	0.865	1	342	0.00731		D1S1656	12	0.8412	3	97	0.025773		D1S1656	15	0.8992	3	361	0.006925		D1S1656	15	0.885	4	236	0.010593		D1S1656	24	0.897	8	4793	0.000522
D21S11	20	0.8486	8	342	0.00731		D21S11	12	0.8123	4	97	0.025773		D21S11	16	0.8288	7	361	0.006925		D21S11	16	0.8376	6	236	0.010593		D21S11	68	0.85	25	101632	2.5e-05
D22S1045	11	0.8245	2	342	0.00731		D22S1045	8	0.7628	4	97	0.025773		D22S1045	8	0.722	1	361	0.006925		D22S1045	9	0.6829	2	236	0.010593		D22S1045	12	0.7449	2	5152	0.000485
D2S1338	13	0.8935	2	342	0.00731		D2S1338	12	0.8701	3	97	0.025773		D2S1338	12	0.8814	1	361	0.006925		D2S1338	11	0.8745	0	236	0.010593		D2S1338	32	0.8899	10	53842	4.6e-05
D2S441	11	0.7582	4	342	0.00731		D2S441	10	0.7498	4	97	0.025773		D2S441	11	0.7693	4	361	0.006925		D2S441	10	0.7488	3	236	0.010593		D2S441	21	0.7717	9	5148	0.000486
D3S1358	9	0.7468	4	342	0.00731		D3S1358	6	0.7116	1	97	0.025773		D3S1358	9	0.79	3	361	0.006925		D3S1358	8	0.7628	3	236	0.010593		D3S1358	28	0.7734	12	91483	2.7e-05
D5S818	9	0.7507	2	342	0.00731		D5S818	8	0.7958	3	97	0.025773		D5S818	9	0.6977	3	361	0.006925		D5S818	9	0.7141	3	236	0.010593		D5S818	22	0.7423	10	71939	3.5e-05
D6S1043	20	0.8771	8	342	0.00731		D6S1043	13	0.8797	3	97	0.025773		D6S1043	14	0.8232	3	361	0.006925		D6S1043	18	0.8741	7	236	0.010593		D6S1043	27	0.8672	14	532	0.004699
D7S820	9	0.7722	2	342	0.00731		D7S820	7	0.7565	1	97	0.025773		D7S820	9	0.8161	2	361	0.006925		D7S820	8	0.7804	2	236	0.010593		D7S820	36	0.8042	22	68963	3.6e-05
D8S1179	11	0.8046	3	342	0.00731		D8S1179	9	0.8504	2	97	0.025773		D8S1179	10	0.8072	2	361	0.006925		D8S1179	11	0.8101	3	236	0.010593		D8S1179	28	0.8189	13	101314	2.5e-05
FGA	23	0.8733	12	342	0.00731		FGA	13	0.8479	4	97	0.025773		FGA	14	0.8594	4	361	0.006925		FGA	16	0.881	6	236	0.010593		FGA	83	0.8736	47	100240	2.5e-05
PENTAD	15	0.8815	3	342	0.00731		PENTAD	9	0.7906	4	97	0.025773		PENTAD	13	0.8247	5	361	0.006925		PENTAD	15	0.8387	6	235	0.010638		PENTAD	37	0.8597	22	10617	0.000235
PENTAE	17	0.9044	3	342	0.00731		PENTAE	19	0.9179	6	97	0.025773		PENTAE	19	0.891	4	361	0.006925		PENTAE	20	0.9105	5	236	0.010593		PENTAE	39	0.9099	19	10928	0.000229
SE33	41	0.9306	20	342	0.00731		SE33	22	0.9392	5	97	0.025773		SE33	39	0.9483	14	361	0.006925		SE33	36	0.9401	16	236	0.010593		SE33	77	0.9493	36	2293	0.00109
TH01	7	0.7432	2	342	0.00731		TH01	6	0.6958	1	97	0.025773		TH01	8	0.7646	2	361	0.006925		TH01	6	0.7773	1	236	0.010593		TH01	28	0.7959	18	77148	3.2e-05
TPOX	8	0.7636	1	341	0.007331		TPOX	5	0.6052	0	97	0.025773		TPOX	8	0.6404	3	361	0.006925		TPOX	7	0.678	2	236	0.010593		TPOX	20	0.684	8	46183	5.4e-05
VWA	11	0.8124	3	342	0.00731		VWA	7	0.7885	2	97	0.025773		VWA	10	0.8076	3	361	0.006925		VWA	9	0.7966	3	236	0.010593		VWA	29	0.8116	16	101482	2.5e-05

## Sheet: Supplementary Table S2
Supplementary Table S2: Synoptic Table of Simulations
Simulation / Manuscript Section	Primary Objective	Reference Population(s)	Key Parameters & Data Volume
1. RMP Distributions (Section 3.2)	To evaluate the relationship between the number of overlapping loci (3 to 8) and the resulting discriminating power.	All 5 populations (NIST and INTERPOL-WAF).	• 100,000 simulated profiles generated per condition. • Randomly sampled loci and alleles using p_min​ corrections and θ=0.01.
2. Convergence of FFT & Monte Carlo (Section 3.3)	To demonstrate the mathematical interchangeability and accuracy of the FFT method compared to standard Monte Carlo sampling.	INTERPOL-WAF.	• 1,000,000 empirical Monte Carlo trials. • Tested across varying profile complexities from 4 to 24 loci.
3. Distributional Skewness and Continuous Model Risk Underestimation. (Section 3.4)	To evaluate the structural limitations of continuous Gaussian models and quantify the risk underestimation caused by the inherent right-tail skewness of multi-locus distributions.	INTERPOL-WAF.	• 10,000 randomly generated 6-locus combinations. • Exact discrete PMF calculation via FFT compared against symmetric Gaussian baselines. • Computed statistical moments (Skewness) and Tail Underestimation Factors at operational thresholds (>+3σ).
4. Expected vs. Observed False Positives (Section 3.6)	To validate the framework's predictive capability to accurately control the rate of adventitious matches.	All 5 populations.	• 1,000 simulated 4-locus stains. • Searched against a database of 50,000 individuals across 50 iterations. • Targeted expected false positives ranging from 1 to 100 per batch.
5. Practical Scenario Analysis (Section 3.7)	To illustrate the practical implementation and behavioral shifts of the dynamic threshold across different database sizes.	INTERPOL-WAF.	• Evaluated a specific 5-locus match. • Tested against database sizes of 500,000, 1,000,000, and 5,000,000 simulated individuals. • Risk tolerance strictly set to 1 expected false positive.
6. Sensitivity, Specificity & ROC Assessment (Sections 3.8 & 3.9)	To assess operational efficacy, sensitivity, and compare filtering methods against static locus/LR thresholds.	All 5 populations.	• 100,000-profile reference database. • 10,000 degraded stains (3 to 9 loci) used for sensitivity assessment. • 1,000 degraded stains (3 to 7 loci) used to generate ROC curves.
7. Influence of Biological Relatives (Sections 2.11 & 3.10)	To evaluate the impact of familial relationships (shared IBD alleles) on the dynamic threshold's false positive rate.	Derived from 100,000-profile database model.	• 10,000 stain donors (3 to 6 loci). • 1 true parent and 1 true full sibling generated for each donor using Mendelian inheritance and IBD probabilities. • Encompassed 1 billion pairwise comparisons.

## Sheet: Supplementary Table S3
Supplementary Table S3: Percentage of Overlap Between RMP Distributions (3 to 8 Loci) by Population
Loci Comparison	NIST-African American (%)	NIST-Hispanic (%)	NIST-Caucasian (%)	NIST-Asian (%)	INTERPOL-WAF (%)
3 Loci vs 4 Loci	40.33	42.63	43.94	42.91	41.66
3 Loci vs 5 Loci	11.07	12.47	14.1	13.23	12.02
3 Loci vs 6 Loci	2.1	2.56	3.22	2.93	2.54
3 Loci vs 7 Loci	0.27	0.33	0.52	0.47	0.38
3 Loci vs 8 Loci	0.03	0.03	0.07	0.05	0.04
4 Loci vs 5 Loci	45.67	47.74	49.04	48.24	46.93
4 Loci vs 6 Loci	15.19	17.06	18.29	17.53	16.47
4 Loci vs 7 Loci	3.75	4.43	5.37	4.85	4.38
4 Loci vs 8 Loci	0.69	0.85	1.19	1.04	0.89
5 Loci vs 6 Loci	49.39	51.44	52.75	51.77	50.99
5 Loci vs 7 Loci	18.74	20.58	22.12	21.28	19.9
5 Loci vs 8 Loci	5.38	6.3	7.26	6.71	6.09
6 Loci vs 7 Loci	52.74	54.53	55.98	55.02	53.6
6 Loci vs 8 Loci	21.91	23.65	25.29	24.35	23.34
7 Loci vs 8 Loci	55.39	56.63	58.14	57.33	56.49

## Sheet: Supplementary Table S4
Supplementary Table S4: Distributional Skewness and Continuous Model Risk Underestimation Across 10,000 Simulated 6-Locus Profiles.
SKEWNESS:		TAIL UNDERESTIMATION FACTOR (> +3s):
Minimum Skewness:	0.1398	Minimum Error:	1.3x
Average Skewness:	0.3221	Average Error:	156.7x
Maximum Skewness:	0.4617	Maximum Error:	25986.4x

## Sheet: Supplementary Table S5
Supplementary Table S5: Raw False Positives Generated (Before Threshold)
Number of Matching Loci	NIST-African American	NIST-Hispanic	NIST-Caucasian	NIST-Asian	INTERPOL-WAF
3 Loci	264478	359094	395144	358254	231502
4 Loci	17323	25029	26242	26836	14249
5 Loci	1025	1845	1911	1950	862
6 Loci	64	104	142	112	53
7 Loci	4	4	12	11	5
8 Loci	1	1	1	0	1
9 Loci	0	0	0	0	0

## Sheet: Supplementary Table S6
Supplementary Table S6: False Positives Passing the Dynamic LR Threshold
Number of Matching Loci	NIST-African American	NIST-Hispanic	NIST-Caucasian	NIST-Asian	INTERPOL-WAF
3 Loci	0	1	1	0	1
4 Loci	0	2	1	2	4
5 Loci	1	1	1	1	1
6 Loci	0	0	1	1	0
7 Loci	1	0	0	2	2
8 Loci	1	0	1	0	0
9 Loci	0	0	0	0	0

## Sheet: Supplementary Table S7
Supplementary Table S7: True Matches Retained / Sensitivity (%)
Number of Matching Loci	NIST-African American	NIST-Hispanic	NIST-Caucasian	NIST-Asian	INTERPOL-WAF
3 Loci	0.0022	0.0026	0.0029	0.0019	0.0054
4 Loci	0.0276	0.0187	0.0244	0.0215	0.0413
5 Loci	0.1474	0.1154	0.1241	0.1301	0.1914
6 Loci	0.5053	0.4009	0.4218	0.455	0.5751
7 Loci	0.9204	0.8101	0.8296	0.8545	0.9268
8 Loci	0.9987	0.9854	0.9888	0.9932	0.999
9 Loci	1	0.9998	1	1	1
